# Supplementary material for: Non-Conserved Amino Acid Residues Modulate the Thermodynamics of Zn(II) Binding to Classical ββα Zinc Finger Domains
Source: Int J Mol Sci. 2022 Nov 23;23(23):14602. doi: 10.3390/ijms232314602 (PMC9735795; doi:10.3390/ijms232314602)
Supplement: Supplementary file 1 [file ijms-23-14602-s001.zip]

Archive with 1 entries (1 files):
- ijms-2041423-supplementary.pdf
